# Supplementary material for: Emergence of ST11-K47 and ST11-K64 hypervirulent carbapenem-resistant Klebsiella pneumoniae in bacterial liver abscesses from China: a molecular, biological, and epidemiological study
Source: Emerg Microbes Infect. 2020 Feb 9;9(1):320–31. doi: 10.1080/22221751.2020.1721334 (PMC7034084; doi:10.1080/22221751.2020.1721334)
Supplement: Supplemental Material [file TEMI_A_1721334_SM9675.zip › Table S1.xlsx]

## Sheet: Kpn
The information of the 64 K. pneumoniae strains with complete genomes from NCBI.
Strain	Accession	Size (Mb)	GC%	Genes	Proteins	Plasmids
HS11286	NC_016845	5.68232	57.1373	5867	5779	6
NTUH-K2044	NC_012731	5.47267	57.3928	5372	5184	1
ATCC 700721; MGH 78578	NC_009648	5.69489	57.1666	5665	5450	5
KPNIH10	NZ_CP007727	5.76782	57.1433	5867	5708	3
KPNIH1	NZ_CP008827	5.76661	57.1432	5868	5711	3
1084	NC_018522	5.38671	57.4	5227	4995	0
ATCC BAA-2146	NZ_CP006659	5.7815	56.9738	5883	5705	4
500_1420	NZ_CP011980	5.54764	57.2924	5644	5468	4
UHKPC33	NZ_CP011989	5.66312	57.1333	5762	5581	4
DMC1097	NZ_CP011976	5.71069	57.0422	5770	5606	3
UHKPC07	NZ_CP011985	5.52378	57.3213	5615	5462	3
JM45	NC_022082	5.60317	57.2405	5669	5387	2
CG43	NC_022566	5.16686	57.6	5098	4920	0
Kp13	NZ_CP003999	5.73989	56.8079	5699	5486	6
30684/NJST258_2	NZ_CP006918	5.41722	57.4316	5481	5324	3
30660/NJST258_1	NZ_CP006923	5.54094	57.146	5599	5419	5
KPNIH27	NZ_CP007731	6.13244	56.7058	6188	5950	5
KPNIH24	NZ_CP008797	5.73456	57.1176	5815	5651	3
KPR0928	NZ_CP008831	5.43679	57.3174	5512	5365	2
PittNDM01	NZ_CP006798	5.8123	56.7812	5712	5511	4
blaNDM-1	NZ_CP009114	5.51033	57.2905	5555	5378	2
ATCC 43816 KPPR1	NZ_CP009208	5.37483	57.4	5259	5074	0
PMK1	NZ_CP008929	5.99074	56.5508	5879	5672	4
KPNIH33	NZ_CP009771	5.69522	57.2179	5707	5540	3
KPNIH32	NZ_CP009775	5.85831	57.007	5906	5739	3
XH209	NZ_CP009461	5.11888	57.6	5054	4889	0
KPNIH29	NZ_CP009863	5.5206	57.1769	5513	5297	2
KPNIH30	NZ_CP009872	5.48415	57.2625	5568	5418	3
KPNIH31	NZ_CP009876	5.47358	57.2555	5444	5254	3
32192	NZ_CP010361	5.6208	57.2065	5697	5481	3
34618	NZ_CP010392	5.64991	57.2079	5714	5553	4
1158	NZ_CP006722	5.34104	57.2	5190	5026	0
Kp52.145	NZ_FO834906	5.65568	57.0991	5574	5316	2
234-12	NZ_CP011313	5.64883	56.7773	5597	5388	3
CAV1392	NZ_CP011578	5.55249	57.2436	5618	5444	3
CAV1344	NZ_CP011624	5.81001	57.0961	5874	5666	5
CAV1596	NZ_CP011647	5.62052	57.1393	5664	5506	4
KP617	NZ_CP012753	5.69605	56.8612	5599	5411	2
MS6671	NZ_LN824133	5.9802	56.5426	5954	5749	6
KpN01	NZ_CP012987	5.68063	56.9887	5710	5505	4
KpN06	NZ_CP012992	5.65049	57.0185	5682	5477	4
CAV1193	NZ_CP013322	5.8747	57.0929	5944	5735	5
NUHL24835	NZ_CP014004	5.53519	57.2067	5466	5293	2
RJF999	NZ_CP014010	5.69083	57.1064	5572	5375	1
RJF293	NZ_CP014008	5.45059	57.1955	5338	5144	1
TGH8	NZ_CP012743	5.43972	57	5436	5208	0
TGH10	NZ_CP012744	5.35546	57.3	5379	5158	0
SKGH01	NZ_CP015500	6.08846	56.5414	6035	5778	5
W14	NZ_CP015753	5.49548	57.1624	5407	5213	2
BR	NZ_CP015990	5.42072	57.3423	5308	5102	1
KPNIH39	NZ_CP014762	5.77967	56.9455	5800	5585	3
KPNIH36	NZ_CP014647	5.68147	57.207	5793	5633	3
TH1	NZ_CP016159	5.49547	57.1624	5411	5218	2
DHQP1002001	CP016811	5.55846	57.3358	5584	5322	2
	NZ_CP015822	5.80373	57.0021	5903	5733	3
ED23	NZ_CP016814	5.5874	57.3144	5514	5311	1
ED2	NZ_CP016813	5.41296	57.4	5258	5076	0
11	CP016923	5.8056	56.7804	5707	5492	4
23	CP016926	5.48385	57.1811	5421	5219	3
UCLAOXA232KP_Pt0	NZ_CP012560	5.31274	57.5	5294	5081	0
UCLAOXA232KP_PtX	CP012568	5.79855	57.018	5819	5573	4
UCLAOXA232KP_Pt1	CP012561	5.88049	56.9253	5921	5658	6
TGH13	CP012745	5.34458	57.4	5316	5125	0
KP36	CP017385	5.75921	-	5671	5460	3

## Sheet: Eco
The information of the 70 E. coli strains with complete genomes from NCBI.
#Organism/Name	Strain	Assembly	Size (Mb)	GC%	Replicons	Scaffolds	Genes	Proteins
Escherichia coli O157:H7 str. Sakai	Sakai substr. RIMD 0509952	GCA_000008865.1	5.59448	50.4477	chromosome:NC_002695.1/BA000007.2; plasmid pO157:NC_002128.1/AB011549.2; plasmid pOSAK1:NC_002127.1/AB011548.2	3	5446	5288
Escherichia coli IAI39	IAI39	GCA_000026345.1	5.13207	50.6	chromosome:NC_011750.1/CU928164.2	1	5092	4725
Escherichia coli str. K-12 substr. MG1655	K-12 substr. MG1655	GCA_000005845.2	4.64165	50.8	chromosome:NC_000913.3/U00096.3	1	4498	4140
Escherichia coli O83:H1 str. NRG 857C	NRG 857C	GCA_000183345.1	4.89488	50.706	chromosome:NC_017634.1/CP001855.1; plasmid pO83_CORR:NC_017659.1/CP001856.1	2	4686	4578
Escherichia coli O104:H4 str. 2011C-3493	2011C-3493	GCA_000299455.1	5.43741	50.6346	chromosome:NC_018658.1/CP003289.1; plasmid pAA-EA11:NC_018666.1/CP003291.1; plasmid pESBL-EA11:NC_018659.1/CP003290.1; plasmid pG-EA11:NC_018660.1/CP003292.1	4	5258	5138
Escherichia coli CFT073	CFT073	GCA_000007445.1	5.23143	50.5	chromosome:NC_004431.1/AE014075.1	1	5421	4989
Escherichia coli BL21(DE3)	BL21(DE3)	GCA_000009565.2	4.55895	50.8	chromosome:NC_012892.2/AM946981.2	1	4700	4339
Escherichia coli str. K-12 substr. W3110	K-12 substr. W3110	GCA_000010245.1	4.64633	50.8	chromosome:NC_007779.1/AP009048.1	1	4793	4471
Escherichia coli SE11	SE11	GCA_000010385.1	5.15563	50.7481	chromosome:NC_011415.1/AP009240.1; plasmid pSE11-1:NC_011419.1/AP009241.1; plasmid pSE11-2:NC_011413.1/AP009242.1; plasmid pSE11-3:NC_011416.1/AP009243.1; plasmid pSE11-4:NC_011407.1/AP009244.1; plasmid pSE11-5:NC_011408.1/AP009245.1; plasmid pSE11-6:NC_011411.1/AP009246.1	7	5398	5059
Escherichia coli SE15	SE15	GCA_000010485.1	4.83968	50.7076	chromosome:NC_013654.1/AP009378.1; plasmid pECSF1:NC_013655.1/AP009379.1	2	4941	4651
Escherichia coli O103:H2 str. 12009	12009	GCA_000010745.1	5.52486	50.6781	chromosome:NC_013353.1/AP010958.1; plasmid pO103:NC_013354.1/AP010959.1	2	5911	5441
Escherichia coli O111:H- str. 11128	11128	GCA_000010765.1	5.76608	50.4216	chromosome:NC_013364.1/AP010960.1; plasmid pO111_1:NC_013365.1/AP010961.1; plasmid pO111_2:NC_013370.1/AP010962.1; plasmid pO111_3:NC_013366.1/AP010963.1; plasmid pO111_4:NC_013367.1/AP010964.1; plasmid pO111_5:NC_013368.1/AP010965.1	6	6211	5672
Escherichia coli UTI89	UTI89	GCA_000013265.1	5.17997	50.6088	chromosome:NC_007946.1/CP000243.1; plasmid pUTI89:NC_007941.1/CP000244.1	2	5363	5038
Escherichia coli 536	536	GCA_000013305.1	4.93892	50.5	chromosome:NC_008253.1/CP000247.1	1	5014	4623
Escherichia coli APEC O1	APEC O1	GCA_000014845.1	5.49765	50.2915	chromosome:NC_008563.1/CP000468.1; plasmid pAPEC-O1-ColBM:NC_009837.1/DQ381420.1; plasmid pAPEC-O1-R:NC_009838.1/DQ517526.1	3	5772	5382
Escherichia coli O139:H28 str. E24377A	E24377A	GCA_000017745.1	5.24929	50.5414	chromosome:NC_009801.1/CP000800.1; plasmid pETEC_35:NC_009787.1/CP000796.1; plasmid pETEC_5:NC_009791.1/CP000801.1; plasmid pETEC_6:NC_009789.1/CP000798.1; plasmid pETEC_73:NC_009788.1/CP000797.1; plasmid pETEC_74:NC_009790.1/CP000799.1; plasmid pETEC_80:NC_009786.1/CP000795.1	7	5530	5092
Escherichia coli HS	HS	GCA_000017765.1	4.64354	50.8	chromosome:NC_009800.1/CP000802.1	1	4757	4407
Escherichia coli B str. REL606	REL606	GCA_000017985.1	4.62981	50.8	chromosome:NC_012967.1/CP000819.1	1	4753	4401
Escherichia coli ATCC 8739	ATCC 8739	GCA_000019385.1	4.74622	50.9	chromosome:NC_010468.1/CP000946.1	1	4827	4494
Escherichia coli str. K-12 substr. DH10B	K-12 substr. DH10B	GCA_000019425.1	4.68614	50.8	chromosome:NC_010473.1/CP000948.1	1	4861	4504
Escherichia coli SMS-3-5	SMS-3-5	GCA_000019645.1	5.21538	50.4954	chromosome:NC_010498.1/CP000970.1; plasmid pSMS35_130:NC_010488.1/CP000971.1; plasmid pSMS35_3:NC_010487.1/CP000974.1; plasmid pSMS35_4:NC_010486.1/CP000973.1; plasmid pSMS35_8:NC_010485.1/CP000972.1	5	5332	4917
Escherichia coli O157:H7 str. EC4115	EC4115	GCA_000021125.1	5.70417	50.386	chromosome:NC_011353.1/CP001164.1; plasmid pEC4115:NC_011351.1/CP001165.1; plasmid pO157:NC_011350.1/CP001163.1	3	6135	5697
Escherichia coli O157:H7 str. TW14359	TW14359	GCA_000022225.1	5.62274	50.4563	chromosome:NC_013008.1/CP001368.1; plasmid pO157:NC_013010.1/CP001369.1	2	6021	5590
Escherichia coli BW2952	K-12 substr. BW2952	GCA_000022345.1	4.57816	50.8	chromosome:NC_012759.1/CP001396.1	1	4732	4409
Escherichia coli BL21(DE3)	BL21(DE3)	GCA_000022665.2	4.55895	50.8	chromosome:NC_012971.2/CP001509.3	1	4700	4339
Escherichia coli DH1	DH1	GCA_000023365.1	4.63071	50.8	chromosome:NC_017625.1/CP001637.1	1	4764	4441
Escherichia coli 'BL21-Gold(DE3)pLysS AG'	BL21-Gold(DE3)pLysS AG	GCA_000023665.1	4.57094	50.8	chromosome:NC_012947.1/CP001665.1	1	4738	4368
Escherichia coli O55:H7 str. CB9615	CB9615	GCA_000025165.1	5.45235	50.4806	chromosome:NC_013941.1/CP001846.1; plasmid pO55:NC_013942.1/CP001847.1	2	5714	5310
Escherichia coli IHE3034	IHE3034	GCA_000025745.1	5.10838	50.7	chromosome:NC_017628.1/CP001969.1	1	5304	4988
Escherichia coli 55989	55989	GCA_000026245.1	5.15486	50.7	chromosome:NC_011748.1/CU928145.2	1	5363	5004
Escherichia coli IAI1	IAI1	GCA_000026265.1	4.70056	50.8	chromosome:NC_011741.1/CU928160.2	1	4786	4513
Escherichia coli S88	S88	GCA_000026285.2	5.16612	50.6637	chromosome:NC_011742.1/CU928161.2; plasmid pECOS88:NC_011747.1/CU928146.1	2	5427	5040
Escherichia coli O127:H6 str. E2348/69	E2348/69	GCA_000026545.1	5.06968	50.5524	chromosome:NC_011601.1/FM180568.1; plasmid pE2348-2:NC_011602.1/FM180570.1; plasmid pMAR2:NC_011603.1/FM180569.1	3	5388	4986
Escherichia coli 042	42	GCA_000027125.1	5.35532	50.5767	chromosome:NC_017626.1/FN554766.1; plasmid pAA:NC_017627.1/FN554767.1	2	5580	5216
Escherichia coli O26:H11 str. 11368	11368	GCA_000091005.1	5.85553	50.664	chromosome:NC_013361.1/AP010953.1; plasmid pO26_1:NC_013369.1/AP010954.1; plasmid pO26_2:NC_013362.1/AP010955.1; plasmid pO26_3:NC_013363.1/AP010956.1; plasmid pO26_4:NC_014543.1/AP010957.1	5	6377	5906
Escherichia coli KO11FL	KO11	GCA_000147855.3	5.02932	50.7784	chromosome:NC_016902.1/CP002516.1; plasmid pEKO1101:NC_016904.1/CP002517.1; plasmid pEKO1102:NC_016903.1/CP002518.1	3	5217	4919
Escherichia coli ABU 83972	ABU 83972	GCA_000148365.1	5.13296	50.6001	chromosome:NC_017631.1/CP001671.1; plasmid pABU:NC_017629.1/CP001833.1	2	5282	4942
Escherichia coli UM146	UM146	GCA_000148605.1	5.10756	50.609	chromosome:NC_017632.1/CP002167.1; plasmid pUM146:NC_017630.1/CP002168.1	2	5286	4862
Escherichia coli W	W	GCA_000184185.1	5.00886	50.7764	chromosome:NC_017635.1/CP002185.1; plasmid pRK1:NC_017637.1/CP002186.1; plasmid pRK2:NC_017636.1/CP002187.1	3	5195	4901
Escherichia coli ETEC H10407	ETEC H10407	GCA_000210475.1	5.32589	50.7287	chromosome:NC_017633.1/FN649414.1; plasmid p52:NC_017721.1/FN649415.1; plasmid p58:NC_017723.1/FN649416.1; plasmid p666:NC_017722.1/FN649417.1; plasmid p948:NC_017724.1/FN649418.1	5	5636	5148
Escherichia coli UMNK88	UMNK88	GCA_000212715.2	5.66676	50.7397	chromosome:NC_017641.1/CP002729.1; plasmid pUMNK88:NC_017645.1/HQ023862.1; plasmid pUMNK88_91:NC_017642.1/CP002731.1; plasmid pUMNK88_Ent:NC_017640.1/CP002732.1; plasmid pUMNK88_Hly:NC_017643.1/CP002733.1; plasmid pUMNK88_K88:NC_017639.1/CP002730.1	6	6108	5629
Escherichia coli PCN033	PCN033	GCA_000219515.3	5.15687	50.6848	chromosome:NZ_CP006632.1/CP006632.1; plasmid PCN033p1:NZ_CP006633.1/CP006633.1; plasmid PCN033p2:NZ_CP006634.1/CP006634.1; plasmid PCN033p3:NZ_CP006635.1/CP006635.1	4	5310	4971
Escherichia coli O7:K1 str. CE10	CE10	GCA_000227625.1	5.37873	50.5766	chromosome:NC_017646.1/CP003034.1; plasmid pCE10A:NC_017647.1/CP003035.1; plasmid pCE10B:NC_017648.1/CP003036.1; plasmid pCE10C:NC_017649.1/CP003037.1; plasmid pCE10D:NC_017650.1/CP003038.1	5	5575	5139
Escherichia coli str. 'clone D i2'	clone D i2	GCA_000233875.1	5.03839	50.6	chromosome:NC_017651.1/CP002211.1	1	5143	4822
Escherichia coli str. 'clone D i14'	clone D i14	GCA_000233895.1	5.03839	50.6	chromosome:NC_017652.1/CP002212.1	1	5142	4821
Escherichia coli O55:H7 str. RM12579	RM12579	GCA_000245515.1	5.44831	50.4328	chromosome:NC_017656.1/CP003109.1; plasmid p12579_1:NC_017653.1/CP003110.1; plasmid p12579_2:NC_017657.1/CP003111.1; plasmid p12579_3:NC_017654.1/CP003112.1; plasmid p12579_4:NC_017658.1/CP003113.1; plasmid p12579_5:NC_017655.1/CP003114.1	6	5701	5278
Escherichia coli KO11FL	KO11FL	GCA_000258025.1	5.02717	50.7949	chromosome:NC_017660.1/CP002970.1; plasmid pRK2:NC_017661.1/CP002971.1	2	5259	4811
Escherichia coli W	W	GCA_000258145.1	5.00535	50.7764	chromosome:NC_017664.1/CP002967.1; plasmid pRK1:NC_017665.1/CP002968.1; plasmid pRK2:NC_017662.1/CP002969.1	3	5186	4907
Escherichia coli Xuzhou21	Xuzhou21	GCA_000262125.1	5.51674	50.3155	chromosome:NC_017906.1/CP001925.1; plasmid pO157:NC_017907.1/CP001926.1; plasmid pO157_Sal:CP001927.1	3	5906	5509
Escherichia coli DH1	DH1	GCA_000270105.1	4.62143	50.8	chromosome:NC_017638.1/AP012030.1	1	4749	4425
Escherichia coli LF82	LF82	GCA_000284495.1	4.77311	50.7	chromosome:NC_011993.1/CU651637.1	1	4855	4586
Escherichia coli O25b:H4-ST131	EC958	GCA_000285655.3	5.24945	50.8431	chromosome I:NZ_HG941718.1/HG941718.1; plasmid pEC958:NZ_HG941719.1/HG941719.1; plasmid pEC958B:NZ_HG941720.1/HG941720.1	3	5472	5109
Escherichia coli O104:H4 str. 2009EL-2050	2009EL-2050	GCA_000299255.1	5.43817	50.5424	chromosome:NC_018650.1/CP003297.1; plasmid p09EL50:NC_018651.1/CP003298.1; plasmid pAA-09EL50:NC_018654.1/CP003299.1; plasmid pG-09EL50:NC_018652.1/CP003300.1	4	5769	5349
Escherichia coli O104:H4 str. 2009EL-2071	2009EL-2071	GCA_000299475.1	5.38971	50.651	chromosome:NC_018661.1/CP003301.1; plasmid pAA-09EL71:NC_018662.1/CP003302.1; plasmid pG-09EL71:NC_018663.1/CP003303.1	3	5715	5283
Escherichia coli APEC O78	APEC O78	GCA_000332755.1	4.79843	50.7	chromosome:NC_020163.1/CP004009.1	1	4975	4641
Escherichia coli str. K-12 substr. MDS42	K-12 substr. MDS42	GCA_000350185.1	3.9762	51.1	chromosome:NC_020518.1/AP012306.1	1	4017	3780
Escherichia coli O104:H21 str. CFSAN002236	CFSAN002236	GCA_000464955.2	5.04592	50.6616	chromosome:NZ_CP023541.1/CP023541.1; plasmid pO104_H21:NZ_CP023542.1/CP023542.1	2	5211	4866
Escherichia coli LY180	LY180	GCA_000468515.1	4.8356	50.9	chromosome:NC_022364.1/CP006584.1	1	4974	4657
Escherichia coli JJ1886	JJ1886	GCA_000493755.1	5.30828	50.7667	chromosome:NC_022648.1/CP006784.1; plasmid pJJ1886_1:NC_022661.1/CP006785.1; plasmid pJJ1886_2:NC_022649.1/CP006786.1; plasmid pJJ1886_3:NC_022662.1/CP006787.1; plasmid pJJ1886_4:NC_022650.1/CP006788.1; plasmid pJJ1886_5:NC_022651.1/CP006789.1	6	5589	5238
Escherichia coli str. K-12 substr. MC4100	K-12 substr. MC4100	GCA_000499485.1	4.52725	50.8	chromosome I:NZ_HG738867.1/HG738867.1	1	4654	4341
Escherichia coli O145:H28 str. RM13514	RM13514	GCA_000520035.1	5.73729	50.6743	chromosome:NZ_CP006027.1/CP006027.1; plasmid pO145-13514:NZ_CP006028.1/CP006028.1; plasmid pRM13514:NZ_CP006029.1/CP006029.1	3	6106	5554
Escherichia coli O145:H28 str. RM13516	RM13516	GCA_000520055.1	5.55901	50.5948	chromosome:NZ_CP006262.1/CP006262.1; plasmid pO145-13516:NZ_CP006263.1/CP006263.1; plasmid pRM13516:NZ_CP006264.1/CP006264.1	3	5899	5418
Escherichia coli	ST540	GCA_000597845.1	4.75863	51.1	chromosome:NZ_CP007265.1/CP007265.1	1	4948	4524
Escherichia coli	ST540	GCA_000599625.1	4.80798	51	chromosome:NZ_CP007390.1/CP007390.1	1	5005	4557
Escherichia coli	ST540	GCA_000599645.1	4.87568	51	chromosome:NZ_CP007391.1/CP007391.1	1	5096	4582
Escherichia coli	ST2747	GCA_000599665.1	5.05451	50.7	chromosome:NZ_CP007392.1/CP007392.1	1	5101	4751
Escherichia coli	ST2747	GCA_000599685.1	4.99891	50.7	chromosome:NZ_CP007393.1/CP007393.1	1	5075	4710
Escherichia coli	ST2747	GCA_000599705.1	5.09044	50.8	chromosome:NZ_CP007394.1/CP007394.1	1	5175	4640
Escherichia coli O145:H28 str. RM12761	RM12761	GCA_000662395.1	5.55901	50.5948	chromosome:NZ_CP007133.1/CP007133.1; plasmid pO145-12761:NZ_CP007135.1/CP007135.1; plasmid pRM12761:NZ_CP007134.1/CP007134.1	3	5901	5419
Escherichia coli O145:H28 str. RM12581	RM12581	GCA_000671295.1	5.73729	50.6743	chromosome:NZ_CP007136.1/CP007136.1; plasmid pO145-12581:NZ_CP007138.1/CP007138.1; plasmid pRM12581:NZ_CP007137.1/CP007137.1	3	6104	5550
