# Supplementary material for: Emergence of ST11-K47 and ST11-K64 hypervirulent carbapenem-resistant Klebsiella pneumoniae in bacterial liver abscesses from China: a molecular, biological, and epidemiological study
Source: Emerg Microbes Infect. 2020 Feb 9;9(1):320–31. doi: 10.1080/22221751.2020.1721334 (PMC7034084; doi:10.1080/22221751.2020.1721334)
Supplement: Supplemental Material [file TEMI_A_1721334_SM9675.zip › Table S2.xlsx]

## Sheet: Sheet1
Virulence genes distribution in 6 E. colis
Virulence genes			R1	SR4	SR8	SR13	S4	S5
Adherence	AAF/II fimbriae	afaA	0	0	0	1	0	0
Adherence	AAF/II fimbriae	afaB	0	0	0	1	0	0
Adherence	AAF/II fimbriae	afaB-I	0	0	0	1	0	0
Adherence	AAF/II fimbriae	afaC	0	0	0	1	0	0
Adherence	AAF/II fimbriae	afaC-I	0	0	0	1	0	0
Adherence	AAF/II fimbriae	afaC-III	0	0	0	1	0	0
Adherence	AAF/II fimbriae	afaD	0	0	0	1	0	0
Adherence	CFA/I fimbriae	cfaA	1	1	0	0	0	0
Adherence	CFA/I fimbriae	cfaB	1	1	0	0	0	0
Adherence	CFA/I fimbriae	cfaC	1	1	0	0	0	0
Adherence	CFA/I fimbriae	cfaD	1	0	0	0	0	0
Adherence	Curli fibers	csgA	1	1	1	1	1	1
Adherence	Curli fibers	csgB	1	1	1	1	1	1
Adherence	Curli fibers	csgC	1	1	1	1	1	1
Adherence	Curli fibers	csgD	1	1	1	1	1	1
Adherence	Curli fibers	csgE	1	1	1	1	1	1
Adherence	Curli fibers	csgF	1	1	1	1	1	1
Adherence	Curli fibers	csgG	1	1	1	1	1	1
Adherence	ECP	ecpA	1	1	1	1	1	1
Adherence	ECP	ecpB	1	1	1	1	1	1
Adherence	ECP	ecpC	1	1	1	1	1	1
Adherence	ECP	ecpD	1	1	1	1	1	1
Adherence	ECP	ecpE	1	1	1	1	1	1
Adherence	ECP	ecpR	1	1	1	1	1	1
Adherence	ELF	elfA	0	1	1	1	0	0
Adherence	ELF	elfC	1	1	1	1	0	0
Adherence	ELF	elfD	1	1	1	1	0	0
Adherence	ELF	elfG	1	0	1	1	0	0
Adherence	HCP	hcpB	1	1	1	1	1	1
Adherence	HCP	hcpA	1	1	1	1	1	1
Adherence	HCP	hcpC	1	1	1	1	1	1
Adherence	P fimbriae	papB	0	0	0	1	1	1
Adherence	P fimbriae	papI	0	0	0	1	1	1
Adherence	P fimbriae	papX	0	1	1	0	1	1
Adherence	P fimbriae	papA	0	0	0	1	1	1
Adherence	S fimbriae	sfaC	0	0	0	1	1	1
Adherence	S fimbriae	sfaX	0	1	1	0	1	1
Adherence	Type I fimbriae	fimA	1	0	1	1	1	1
Adherence	Type I fimbriae	fimB	1	0	1	1	1	1
Adherence	Type I fimbriae	fimB'	1	0	1	1	1	1
Adherence	Type I fimbriae	fimC	1	0	1	1	1	1
Adherence	Type I fimbriae	fimD	1	1	1	1	1	1
Adherence	Type I fimbriae	fimD2	1	0	1	1	0	0
Adherence	Type I fimbriae	fimE	1	0	1	1	1	1
Adherence	Type I fimbriae	fimF	1	1	1	1	1	1
Adherence	Type I fimbriae	fimG	1	1	1	1	1	1
Adherence	Type I fimbriae	fimH	1	0	1	1	1	1
Adherence	Type I fimbriae	fimI	1	0	1	1	1	1
Adherence	EaeH	eaeH	1	1	1	1	1	1
Autotransporter	Autotransporter	agn43	0	0	0	1	1	1
Autotransporter	Autotransporter	cah	1	0	1	1	1	1
Autotransporter	Autotransporter	ehaB	1	1	1	1	1	1
Autotransporter	Autotransporter	air/eaeX	0	1	1	1	0	0
Autotransporter	Autotransporter	espC	0	0	0	0	1	1
Autotransporter	Autotransporter	sat	0	0	0	1	1	1
Autotransporter	Autotransporter	upaG/ehaG	1	0	1	1	1	1
Autotransporter	Autotransporter	upaH	0	0	0	0	1	1
chemotaxis signal transduction complex	chemotaxis regulator	cheA	1	1	1	1	1	1
chemotaxis signal transduction complex	chemotaxis regulator	cheB	1	1	1	1	1	1
chemotaxis signal transduction complex	chemotaxis regulator	cheR	1	1	1	1	1	1
chemotaxis signal transduction complex	chemotaxis regulator	cheW	1	1	1	1	1	1
chemotaxis signal transduction complex	chemotaxis regulator	cheY	1	1	1	1	1	1
chemotaxis signal transduction complex	chemotaxis regulator	cheZ	1	1	1	1	1	1
enterobactin biosynthesis	ent	entA	1	1	1	1	1	1
enterobactin biosynthesis	ent	entB	1	1	1	1	1	1
enterobactin biosynthesis	ent	entC	1	1	1	1	1	1
enterobactin biosynthesis	ent	entD	1	1	1	1	0	0
enterobactin biosynthesis	ent	entE	1	1	1	1	1	1
enterobactin biosynthesis	ent	entF	1	1	1	1	1	1
enterobactin biosynthesis	ent	entS	1	1	1	1	1	1
ferrienterobactin outer membrane transporter	fep	fepA	1	1	1	1	1	1
ferrienterobactin outer membrane transporter	fep	fepB	1	1	1	1	1	1
ferrienterobactin outer membrane transporter	fep	fepC	1	1	1	1	1	1
ferrienterobactin outer membrane transporter	fep	fepD	1	1	1	1	1	1
ferrienterobactin outer membrane transporter	fep	fepE	1	1	1	1	1	1
ferrienterobactin outer membrane transporter	fep	fepG	1	1	1	1	1	1
ferrienterobactin outer membrane transporter	fep	fes	1	1	1	1	1	1
flagellar biosynthesis sigma factor	fli	fliA	1	1	1	1	1	1
flagellar biosynthesis sigma factor	fli	fliD	1	1	1	1	0	0
flagellar biosynthesis sigma factor	fli	fliE	1	1	1	1	1	1
flagellar biosynthesis sigma factor	fli	fliF	1	1	1	1	1	1
flagellar biosynthesis sigma factor	fli	fliG	1	1	1	1	1	1
flagellar biosynthesis sigma factor	fli	fliH	1	1	1	1	1	1
flagellar biosynthesis sigma factor	fli	fliI	1	1	1	1	1	1
flagellar biosynthesis sigma factor	fli	fliJ	1	1	1	1	1	1
flagellar biosynthesis sigma factor	fli	fliK	1	1	1	1	1	1
flagellar biosynthesis sigma factor	fli	fliL	1	1	1	1	1	1
flagellar biosynthesis sigma factor	fli	fliM	1	1	1	1	1	1
flagellar biosynthesis sigma factor	fli	fliN	1	1	1	1	1	1
flagellar biosynthesis sigma factor	fli	fliO	1	1	1	1	1	1
flagellar biosynthesis sigma factor	fli	fliP	1	1	1	1	1	1
flagellar biosynthesis sigma factor	fli	fliQ	1	1	1	1	1	1
flagellar biosynthesis sigma factor	fli	fliR	1	1	1	1	1	1
flagellar biosynthesis sigma factor	fli	fliS	1	1	1	1	1	1
flagellar biosynthesis sigma factor	fli	fliT	1	1	1	1	1	1
flagellar biosynthesis sigma factor	fli	fliY	1	1	1	1	1	1
flagellar biosynthesis sigma factor	fli	fliZ	1	1	1	1	1	1
flagellar biosynthesis sigma factor	fli	flk	1	1	1	1	1	1
Flagellar regulon	flg	flgA	1	1	1	1	1	1
Flagellar regulon	flg	flgB	1	1	1	1	1	1
Flagellar regulon	flg	flgC	1	1	1	1	1	1
Flagellar regulon	flg	flgD	1	1	1	1	1	1
Flagellar regulon	flg	flgE	1	1	1	1	1	1
Flagellar regulon	flg	flgF	1	1	1	1	1	1
Flagellar regulon	flg	flgG	1	1	1	1	1	1
Flagellar regulon	flg	flgH	1	1	1	1	1	1
Flagellar regulon	flg	flgI	1	1	1	1	1	1
Flagellar regulon	flg	flgJ	1	1	1	1	1	1
Flagellar regulon	flg	flgK	1	1	1	1	1	1
Flagellar regulon	flg	flgL	1	1	1	1	1	1
Flagellar regulon	flg	flgN	1	1	1	1	1	1
Flagellar regulon	flh	flhA	1	1	1	1	1	1
Flagellar regulon	flh	flhB	1	1	1	1	1	1
Flagellar regulon	flh	flhC	1	1	1	1	1	1
Flagellar regulon	flh	flhD	1	1	1	1	1	1
Flagellar regulon	flh	flhE	1	1	1	1	1	1
Invasion	Invasion	ibeB	1	1	1	1	1	1
Invasion	Invasion	ibeC	1	1	1	1	1	1
Invasion	Invasion	tia	0	0	0	1	0	0
Iron uptake	Aerobactin siderophore	iucA	1	0	0	1	1	1
Iron uptake	Aerobactin siderophore	iucB	1	0	0	1	1	1
Iron uptake	Aerobactin siderophore	iucC	1	0	0	1	1	1
Iron uptake	Aerobactin siderophore	iucD	1	0	0	1	1	1
Iron uptake	Aerobactin siderophore	iutA	1	0	0	1	1	1
Iron uptake	Hemin uptake	chuA	0	1	1	1	1	1
Iron uptake	Hemin uptake	chuS	0	1	1	1	1	1
Iron uptake	Hemin uptake	chuT	0	1	1	1	1	1
Iron uptake	Hemin uptake	chuU	0	1	1	1	1	1
Iron uptake	Hemin uptake	chuV	0	1	1	1	1	1
Iron uptake	Hemin uptake	chuW	0	1	1	1	1	1
Iron uptake	Hemin uptake	chuX	0	1	1	1	1	1
Iron uptake	Hemin uptake	chuY	0	1	1	1	1	1
Iron uptake	Iron/managanease transport	sitA	1	0	1	0	1	1
Iron uptake	Iron/managanease transport	sitB	1	0	1	0	1	1
Iron uptake	Iron/managanease transport	sitC	1	0	1	0	1	1
Iron uptake	Iron/managanease transport	sitD	1	0	1	0	1	1
Iron uptake	Salmochelin siderophore	iroB	1	0	0	0	0	0
Iron uptake	Salmochelin siderophore	iroC	1	0	0	0	0	0
Iron uptake	Salmochelin siderophore	iroD	1	0	0	0	0	0
Iron uptake	Salmochelin siderophore	iroE	1	0	0	0	0	0
Iron uptake	Salmochelin siderophore	iroN	1	0	0	0	0	0
Iron uptake	Yersiniabactin siderophore	irp1	1	1	1	1	1	1
Iron uptake	Yersiniabactin siderophore	irp2	1	1	1	1	1	1
Iron uptake	Yersiniabactin siderophore	fyuA	1	1	1	1	1	1
Iron uptake	Yersiniabactin siderophore	ybtA	1	1	1	1	1	1
Iron uptake	Yersiniabactin siderophore	ybtE	1	1	1	1	1	1
Iron uptake	Yersiniabactin siderophore	ybtP	1	1	1	1	1	1
Iron uptake	Yersiniabactin siderophore	ybtQ	1	1	1	1	1	1
Iron uptake	Yersiniabactin siderophore	ybtS	1	1	1	1	1	1
Iron uptake	Yersiniabactin siderophore	ybtT	1	1	1	1	1	1
Iron uptake	Yersiniabactin siderophore	ybtU	1	1	1	1	1	1
Iron uptake	Yersiniabactin siderophore	ybtX	1	1	1	1	1	1
Non-LEE encoded TTSS effectors	esp	espL1	1	1	1	1	0	0
Non-LEE encoded TTSS effectors	esp	espL4	1	0	1	1	0	0
Non-LEE encoded TTSS effectors	esp	espR1	1	1	1	1	0	0
Non-LEE encoded TTSS effectors	esp	espX1	1	1	1	1	0	0
Non-LEE encoded TTSS effectors	esp	espX4	1	1	1	1	0	0
Non-LEE encoded TTSS effectors	esp	espX5	1	0	1	1	0	0
Non-LEE encoded TTSS effectors	esp	espY1	0	1	1	1	0	0
Non-LEE encoded TTSS effectors	esp	espY2	0	1	0	0	0	0
Non-LEE encoded TTSS effectors	esp	espY3	0	0	1	1	0	0
Non-LEE encoded TTSS effectors	esp	espY4	0	0	1	1	0	0
Toxins	Toxins	usp	0	0	0	0	1	1
Toxins	Toxins	senB	0	0	1	0	0	0
Toxins	Toxins	hlyE/clyA	1	1	1	1	1	1
type III secretion system	eiv	eivA	0	1	1	1	0	0
type III secretion system	eiv	eivC	1	1	1	1	0	0
type III secretion system	eiv	eivE	0	1	1	1	0	0
type III secretion system	eiv	eivF	0	1	1	1	0	0
type III secretion system	eiv	eivG	0	1	1	1	0	0
type III secretion system	eiv	eivI	1	1	1	1	0	0
type III secretion system	eiv	eivJ	1	0	1	1	0	0
type III secretion system	epa	epaO	1	1	1	1	0	0
type III secretion system	epa	epaP	1	1	1	1	0	0
type III secretion system	epa	epaQ	1	1	1	1	0	0
type III secretion system	epa	epaR	1	1	1	1	0	0
type III secretion system	epa	epaS	1	1	1	1	0	0
type III secretion system	epa	eprH	1	1	1	1	0	0
type III secretion system	epa	eprI	1	1	1	1	0	0
type III secretion system	epa	eprJ	1	1	1	1	0	0
type III secretion system	epa	eprK	1	1	1	1	0	0
Type VI secretion system	AAI/SCI-II T6SS	aaiQ	1	0	1	1	1	1
Type VI secretion system	AAI/SCI-II T6SS	aaiR	1	0	1	1	1	1
Type VI secretion system	AAI/SCI-II T6SS	aaiT	0	0	0	1	0	0
Type VI secretion system	AAI/SCI-II T6SS	aaiW	1	1	0	0	0	0
Type VI secretion system	AAI/SCI-II T6SS	icmF	1	1	1	1	0	0
Type VI secretion system	AAI/SCI-II T6SS	vgrG	1	0	1	1	0	0
Type VI secretion system	ACE T6SS	aec15	1	1	0	0	0	0
Type VI secretion system	ACE T6SS	aec16	1	1	1	1	0	0
Type VI secretion system	ACE T6SS	aec17	1	1	1	1	0	0
Type VI secretion system	ACE T6SS	aec18	1	1	1	1	0	0
Type VI secretion system	ACE T6SS	aec19	1	1	1	1	0	0
Type VI secretion system	ACE T6SS	aec22	1	1	1	1	0	0
Type VI secretion system	ACE T6SS	aec23	1	1	1	1	0	0
Type VI secretion system	ACE T6SS	aec24	1	1	1	1	0	0
Type VI secretion system	ACE T6SS	aec25	1	1	1	1	0	0
Type VI secretion system	ACE T6SS	aec26	1	1	1	1	0	0
Type VI secretion system	ACE T6SS	aec27/clpV	1	1	1	1	0	0
Type VI secretion system	ACE T6SS	aec28	1	1	1	1	0	0
Type VI secretion system	ACE T6SS	aec29	1	0	1	1	0	0
Type VI secretion system	ACE T6SS	aec30	1	1	1	1	0	0
Type VI secretion system	ACE T6SS	aec31	1	1	1	1	0	0
Type VI secretion system	ACE T6SS	aec32	1	1	1	1	0	0
Type VI secretion system	gsp	gspC	1	1	1	0	0	1
Type VI secretion system	gsp	gspD	1	1	1	0	0	1
Type VI secretion system	gsp	gspE	1	1	1	0	0	1
Type VI secretion system	gsp	gspF	1	1	1	0	0	1
Type VI secretion system	gsp	gspG	1	1	1	0	0	1
Type VI secretion system	gsp	gspH	1	1	1	0	0	1
Type VI secretion system	gsp	gspI	1	1	1	0	0	1
Type VI secretion system	gsp	gspJ	1	1	1	0	0	1
Type VI secretion system	gsp	gspK	1	1	1	0	0	1
Type VI secretion system	gsp	gspL	1	1	1	1	0	1
Type VI secretion system	gsp	gspM	1	1	0	1	0	1
/	/	aslA	0	1	1	1	1	1
/	/	daaA	0	0	0	1	0	0
/	/	daaC	0	0	0	1	0	0
/	/	daaD	0	0	0	1	0	0
/	/	daaF	0	0	0	1	0	0
/	/	draA	0	0	0	1	0	0
/	/	draB	0	0	0	1	0	0
/	/	draC	0	0	0	1	0	0
/	/	draD	0	0	0	1	0	0
/	/	draE2	0	0	0	1	0	0
/	/	draP	0	0	0	1	0	0
/	/	etrA	1	1	1	1	0	0
/	/	fdeC	1	0	0	0	1	1
/	/	flu1	0	0	0	1	0	1
/	/	focX	0	1	1	0	1	1
/	/	hma	0	1	1	1	1	1
/	/	iagB	1	1	1	1	0	0
/	/	kpsD	0	1	1	1	1	1
/	/	kpsM	0	1	1	0	0	0
/	/	motA	1	1	1	1	1	1
/	/	motB	1	1	1	1	1	1
/	/	nfaA	0	0	0	1	0	0
/	/	nfaE	0	0	0	1	0	0
/	/	ompA	1	1	1	1	1	1
/	/	orgA	1	1	1	1	0	0
/	/	orgB	1	1	1	1	0	0
/	/	pkgA	1	1	1	1	0	0
/	/	stgA	1	1	0	0	0	0
/	/	stgB	1	1	0	0	0	0
/	/	stgC	1	0	0	0	0	0
/	/	stgD	1	0	0	0	0	0
/	/	tar/cheM	1	1	1	1	1	1
/	/	traJ	0	0	0	0	1	0
/	/	upaC	1	0	0	0	1	1
/	/	ycbF	1	1	1	1	0	0
/	/	ycbQ	1	1	1	1	0	0
/	/	ycbR	1	1	1	1	0	0
/	/	ycbS	1	1	1	1	0	0
/	/	ycbT	1	1	1	1	0	0
/	/	ycbU	1	1	1	1	0	0
/	/	ycbV	1	1	1	1	0	0
/	/	ygeG	1	1	1	1	0	0
/	/	ygeH	1	1	1	1	0	0
/	/	yijP	1	1	1	1	1	1
